# Supplementary material for: MycoDB, a global database of plant response to mycorrhizal fungi
Source: Sci Data. 2016 May 10;3:160028. doi: 10.1038/sdata.2016.28 (PMC4862322; doi:10.1038/sdata.2016.28)
Supplement: Supplementary file 1 [file sdata201628-isa1.zip]

Archive with 4 entries (4 files):
- i_Investigation.txt
- s_study_Chaudhary.txt
- a_literature_Chaudhary.txt
- a_phylogeny_Chaudhary.txt
