# Supplementary material for: MycoDB, a global database of plant response to mycorrhizal fungi
Source: Sci Data. 2016 May 10;3:160028. doi: 10.1038/sdata.2016.28 (PMC4862322; doi:10.1038/sdata.2016.28)
Supplement: Supplementary file 1 [file sdata201628-isa1.zip › i_Investigation.txt]

# Investigation File generated for Scientific Data with Investigation File Authoring Tool version 0.1.0 on 04/04/2016 - This metadata file is CC0
ONTOLOGY SOURCE REFERENCE
Term Source Name	NCBITAXON	ERO	OBI	GO	BAO
Term Source File	http://data.bioontology.org/ontologies/NCBITAXON	http://data.bioontology.org/ontologies/ERO	http://data.bioontology.org/ontologies/OBI	http://data.bioontology.org/ontologies/GO	http://data.bioontology.org/ontologies/BAO
Term Source Version	2015AA	2013-08-02	2014-08-18	releases/2014-08-30	2.0
Term Source Description	National Center for Biotechnology Information (NCBI) Organismal Classification	Eagle-I Research Resource Ontology	Ontology for Biomedical Investigations	Gene Ontology	BioAssay Ontology
INVESTIGATION
Investigation Identifier
Investigation Title
Investigation Description
Investigation Submission Date
Investigation Public Release Date
INVESTIGATION PUBLICATIONS
Investigation PubMed ID
Investigation Publication DOI
Investigation Publication Author List
Investigation Publication Title
Investigation Publication Status
Investigation Publication Status Term Accession Number
Investigation Publication Status Term Source REF
INVESTIGATION CONTACTS
Investigation Person Last Name
Investigation Person Mid Initials
Investigation Person First Name
Investigation Person Address
Investigation Person Phone
Investigation Person Fax
Investigation Person Email
Investigation Person Affiliation
Investigation Person Roles
Investigation Person Roles Term Accession Number
Investigation Person Roles Term Source REF
STUDY
Study Identifier	10.1038/sdata.2016.28
Study Title	MycoDB, a global database of plant response to mycorrhizal fungi
Study Submission Date	09/02/2016
Study Public Release Date	10/05/2016
Study Description	http://www.nature.com/articles/sdata201628#abstract
Study File Name	s_study_Chaudhary.txt
Comment[Subject Keywords]	/;//;///;///;///
Comment[Manuscript Licence]	CC BY-4.0
Comment[Experimental Metadata Licence]	CC0
Comment[Supplementary Information File Name]		Supplementary File 1
Comment[Supplementary Information File Type]	x-zip-compressed	msword
Comment[Supplementary Information File URL]	http://www.nature.com/articles/sdata201628#supplementary-information	http://www.nature.com/articles/sdata201628#supplementary-information
Comment[Data Repository]	Dryad Digital Repository
Comment[Data Record Accession]	doi:10.5061/dryad.723m1
Comment[Data Record URI]	http://dx.doi.org/10.5061/dryad.723m1
STUDY DESIGN DESCRIPTORS
Study Design Type	database creation objective	observation design	data integration objective
Study Design Type Term Accession Number	http://www.ebi.ac.uk/efo/swo/SWO_0000509	OBI:0300311	ERO:0100092
Study Design Type Term Source REF	ERO	OBI	ERO
STUDY PUBLICATIONS
Study PubMed ID
Study Publication DOI
Study Publication Author List
Study Publication Title
Study Publication Status
Study Publication Status Term Accession Number
Study Publication Status Term Source REF
STUDY FACTORS
Study Factor Name
Study Factor Type
Study Factor Type Term Accession Number
Study Factor Type Term Source REF
STUDY ASSAYS
Study Assay Measurement Type	symbiosis, encompassing mutualism through parasitism	phylogenetic analysis objective
Study Assay Measurement Type Term Accession Number	GO:0044403	ERO:0100274
Study Assay Measurement Type Term Source REF	GO	ERO
Study Assay Technology Type	digital curation	computational phylogenetic analysis
Study Assay Technology Type Term Accession Number	OBI:0302914	BAO:0002206
Study Assay Technology Type Term Source REF	OBI	BAO
Study Assay Technology Platform	""	""
Study Assay File Name	a_literature_Chaudhary.txt	a_phylogeny_Chaudhary.txt
STUDY PROTOCOLS
Study Protocol Name	Overview and literature searches	Criteria for inclusion	Plant and fungal phylogenetic tree construction
Study Protocol Type	data search and retrieval objective	selection	data item extraction from journal article
Study Protocol Type Term Accession Number	ERO:0100017	OBI:0001928	IAO:0000443
Study Protocol Type Term Source REF	ERO	OBI	OBI
Study Protocol Description			
Study Protocol URI	""	""	""
Study Protocol Version			
Study Protocol Parameters Name	""	""	""
Study Protocol Parameters Name Term Accession Number	""	""	""
Study Protocol Parameters Name Term Source REF	""	""	""
Study Protocol Components Name	""	""	""
Study Protocol Components Type	""	""	""
Study Protocol Components Type Term Accession Number	""	""	""
Study Protocol Components Type Term Source REF	""	""	""
STUDY CONTACTS
Study Person Last Name	Chaudhary	Rúa	Antoninka	Bever	Cannon	Craig	Duchicela	Frame	Gardes	Gehring	Ha	Hart	Hopkins	Ji	Johnson	Kaonongbua	Karst	Koide	Lamit	Meadow	Milligan	Moore	Pendergast IV	Piculell	Ramsby	Simard	Shrestha	Umbanhowar	Viechtbauer	Walters	Wilson	Zee	Hoeksema
Study Person First Name	V. Bala	Megan A.	Anita	James D.	Jeffery	Ashley	Jessica	Alicia	Monique	Catherine	Michelle	Miranda	Jacob	Baoming	Nancy Collins	Wittaya	Justine	Roger T.	Louis J.	James	Brook G.	John C.	Thomas H.	Bridget	Blake	Suzanne	Shubha	James	Wolfgang	Lawrence	Gail W. T.	Peter C.	Jason D.
Study Person Mid Initials																																	
Study Person Email	veerbala@hotmail.com	""	""	""	""	""	""	""	""	""	""	""	""	""	""	""	""	""	""	""	""	""	""	""	""	""	""	""	""	""	""	""	""
Study Person Phone																																	
Study Person Fax																																	
Study Person Address																																	
Study Person Affiliation	Department of Environmental Science and Studies, DePaul University, Chicago, Illinois 60614, USA	National Institute for Mathematical and Biological Synthesis, University of Tennessee, Knoxville, Tennessee 37996-3410, USA	School of Forestry, Northern Arizona University, Flagstaff, Arizona 86011, USA	Department of Ecology and Evolutionary Biology, University of Kansas, Lawrence, Kansas 66045, USA	Colorado Forest Restoration Institute, Colorado State University, Fort Collins, Colorado 80523-1472, USA	Department of Biological Sciences, Northern Arizona University, Flagstaff, Arizona 86011, USA	Department of Biology, Indiana University, Bloomington, Indiana 47405, USA	US Environmental Protection Agency, Office of Solid Waste and Emergency Response, Washington DC 20004, USA	Université Toulouse 3 Paul Sabatier, CNRS, ENFA; UMR5174 EDB (Évolution & Diversité Biologique); F-31062 Toulouse, France	Department of Biological Sciences, Northern Arizona University, Flagstaff, Arizona 86011, USA	Department of Biology, University of Mississippi, University, Mississippi 38677, USA	Department of Biology, University of British Columbia Okanagan, Kelowna BC, Canada V1V1V7	Department of Biology, Indiana University, Bloomington, Indiana 47405, USA	College of Forestry, Beijing Forestry University, Beijing 100083, China	Department of Biological Sciences, Northern Arizona University, Flagstaff, Arizona 86011, USA	Department of Microbiology, Faculty of Science, King Mongkut’s University of Technology Thonburi, Bangkok 10140, Thailand	Department of Renewable Resources, University of Alberta, Edmonton, Canada T6G 2E3	Department of Biology, Brigham Young University, Provo, Utah 84602, USA	School of Forest Resources and Environmental Science, Michigan Technological University, Houghton, Michigan 49931-1295, USA	Institute of Ecology and Evolution, University of Oregon, Eugene, Oregon 97403, USA	Department of Biology, New Mexico State University, Las Cruces, New Mexico 88003, USA	Department of Ecosystem Science and Sustainability, and the Natural Resource Ecology Laboratory, Colorado State University, Fort Collins, Colorado 80523, USA	Department of Plant Biology, University of Georgia, Athens, Georgia 30602, USA	Department of Biology, University of Mississippi, University, Mississippi 38677, USA	Department of Biology, University of Mississippi, University, Mississippi 38677, USA	Department of Forest and Conservation Sciences, University of British Columbia, Vancouver, British Columbia, Canada V6T 1Z4	Department of Biological Sciences, Winston Salem State University, Winston-Salem, North Carolina 27110, USA	Department of Biology, University of North Carolina, Chapel Hill, North Carolina 27599, USA	Department of Psychiatry and Neuropsychology, Maastricht University, 6200 MD  Maastricht, The Netherlands	Software Engineering, Enova International Inc., Chicago, Illinois 60604, USA	Department of Natural Resource Ecology and Management, Oklahoma State University, Stillwater, Oklahoma 74078, USA	Department of Biology, California State University—Northridge, Northridge, California 91330, USA	Department of Biology, University of Mississippi, University, Mississippi 38677, USA
Study Person Roles																																	
Study Person Roles Term Accession Number																																	
Study Person Roles Term Source REF																																	
Comment[Study Person ORCID]																													0000-0003-3463-4063				
Comment[Funder]																																	
Comment[FundRef ID]																																	
Comment[Funder Term Source REF]																																	
Comment[Grant Identifier]																																	
