# Supplementary material for: MycoDB, a global database of plant response to mycorrhizal fungi
Source: Sci Data. 2016 May 10;3:160028. doi: 10.1038/sdata.2016.28 (PMC4862322; doi:10.1038/sdata.2016.28)
Supplement: Supplementary file 1 [file sdata201628-isa1.zip › s_study_Chaudhary.txt]

Source Name	Material Type	Term Source REF	Term Accession Number	Characteristics[organism]	Term Source REF	Term Accession Number	Comment[year of data collection]	Comment[search string]	Comment [number of publications returned in search]	Protocol REF	Sample Name
ISI Web of Science database	literature search			mycorrhizal samples	NCBITAXON	NCBITaxon:336361	2005	mycorrhiz* and inocul*	1852	Overview and literature searches	Phase 1_search 1
ISI Web of Science database	literature search			mycorrhizal samples	NCBITAXON	NCBITaxon:336361	2005	additional publications on EM fungi	49	Overview and literature searches	Phase 1_search 2
ISI Web of Science database	literature search			mycorrhizal samples	NCBITAXON	NCBITaxon:336361	2010	(mycorrhiz* or ectomyc* or endomyc* or arbuscul* or vesicular*) and inocul*	4013	Overview and literature searches	Phase 2_search 1
ISI Web of Science database	literature search			mycorrhizal samples	NCBITAXON	NCBITaxon:336361	2010	(mycorrhiz* or ectomyc* or endomyc* or arbuscul* or vesicular*) and inocul* AND restoration or rehabilitation or reclamation or revegetation or reforestation	305	Overview and literature searches	Phase 2_search 2
ISI Web of Science database	literature search			mycorrhizal samples	NCBITAXON	NCBITaxon:336361	2010	(mycorrhiz* or ectomyc* or endomyc* or arbuscul* or vesicular*) and inocul* AND local adaptation or strain or isolate or genotype or ecotype or geograph*	627	Overview and literature searches	Phase 2_search 3
ISI Web of Science database	literature search			mycorrhizal samples	NCBITAXON	NCBITaxon:336361	2010	(mycorrhiz* or ectomyc* or endomyc* or arbuscul* or vesicular*) and inocul* AND tissue P or tissue N or shoot P or shoot N or leaf P or leaf N	793	Overview and literature searches	Phase 2_search 4
ISI Web of Science database	literature search			mycorrhizal samples	NCBITAXON	NCBITaxon:336361	2010	(mycorrhiz* or ectomyc* or endomyc* or arbuscul* or vesicular*) and inocul* AND Gigaspor* or Acaulospor* or Scutellospora or Archaeospora	387	Overview and literature searches	Phase 2_search 5
