# Supplementary material for: MycoDB, a global database of plant response to mycorrhizal fungi
Source: Sci Data. 2016 May 10;3:160028. doi: 10.1038/sdata.2016.28 (PMC4862322; doi:10.1038/sdata.2016.28)
Supplement: Supplementary file 1 [file sdata201628-isa1.zip › a_literature_Chaudhary.txt]

Sample Name	Protocol REF	Assay Name	Raw Data File	Comment [Data Repository]	Comment [Data Record Accession]	Comment [Data Record URI]
Phase 1_search 1	Criteria for inclusion	Phase 1_search 1	MycoDB_version1.csv	Dryad Digital Repository	doi:10.5061/dryad.723m1	http://dx.doi.org/10.5061/dryad.723m1
Phase 1_search 2	Criteria for inclusion	Phase 1_search 2	MycoDB_version1.csv	Dryad Digital Repository	doi:10.5061/dryad.723m1	http://dx.doi.org/10.5061/dryad.723m1
Phase 2_search 1	Criteria for inclusion	Phase 2_search 1	MycoDB_version1.csv	Dryad Digital Repository	doi:10.5061/dryad.723m1	http://dx.doi.org/10.5061/dryad.723m1
Phase 2_search 2	Criteria for inclusion	Phase 2_search 2	MycoDB_version1.csv	Dryad Digital Repository	doi:10.5061/dryad.723m1	http://dx.doi.org/10.5061/dryad.723m1
Phase 2_search 3	Criteria for inclusion	Phase 2_search 3	MycoDB_version1.csv	Dryad Digital Repository	doi:10.5061/dryad.723m1	http://dx.doi.org/10.5061/dryad.723m1
Phase 2_search 4	Criteria for inclusion	Phase 2_search 4	MycoDB_version1.csv	Dryad Digital Repository	doi:10.5061/dryad.723m1	http://dx.doi.org/10.5061/dryad.723m1
Phase 2_search 5	Criteria for inclusion	Phase 2_search 5	MycoDB_version1.csv	Dryad Digital Repository	doi:10.5061/dryad.723m1	http://dx.doi.org/10.5061/dryad.723m1
