# Supplementary material for: MycoDB, a global database of plant response to mycorrhizal fungi
Source: Sci Data. 2016 May 10;3:160028. doi: 10.1038/sdata.2016.28 (PMC4862322; doi:10.1038/sdata.2016.28)
Supplement: Supplementary file 1 [file sdata201628-isa1.zip › a_phylogeny_Chaudhary.txt]

Sample Name	Protocol REF	Assay Name	Raw Data File	Comment [Data Repository]	Comment [Data Record Accession]	Comment [Data Record URI]
Phase 1_search 1	Plant and fungal phylogenetic tree construction	Phase 1_search 1_fungal	FungalTree_version1.txt	Dryad Digital Repository	doi:10.5061/dryad.723m1	http://dx.doi.org/10.5061/dryad.723m1
Phase 1_search 2	Plant and fungal phylogenetic tree construction	Phase 1_search 2_fungal	FungalTree_version1.txt	Dryad Digital Repository	doi:10.5061/dryad.723m1	http://dx.doi.org/10.5061/dryad.723m1
Phase 2_search 1	Plant and fungal phylogenetic tree construction	Phase 2_search 1_fungal	FungalTree_version1.txt	Dryad Digital Repository	doi:10.5061/dryad.723m1	http://dx.doi.org/10.5061/dryad.723m1
Phase 2_search 2	Plant and fungal phylogenetic tree construction	Phase 2_search 2_fungal	FungalTree_version1.txt	Dryad Digital Repository	doi:10.5061/dryad.723m1	http://dx.doi.org/10.5061/dryad.723m1
Phase 2_search 3	Plant and fungal phylogenetic tree construction	Phase 2_search 3_fungal	FungalTree_version1.txt	Dryad Digital Repository	doi:10.5061/dryad.723m1	http://dx.doi.org/10.5061/dryad.723m1
Phase 2_search 4	Plant and fungal phylogenetic tree construction	Phase 2_search 4_fungal	FungalTree_version1.txt	Dryad Digital Repository	doi:10.5061/dryad.723m1	http://dx.doi.org/10.5061/dryad.723m1
Phase 2_search 5	Plant and fungal phylogenetic tree construction	Phase 2_search 5_fungal	FungalTree_version1.txt	Dryad Digital Repository	doi:10.5061/dryad.723m1	http://dx.doi.org/10.5061/dryad.723m1
Phase 1_search 1	Plant and fungal phylogenetic tree construction	Phase 1_search 1_plant	PlantTree_version1.txt	Dryad Digital Repository	doi:10.5061/dryad.723m1	http://dx.doi.org/10.5061/dryad.723m1
Phase 1_search 2	Plant and fungal phylogenetic tree construction	Phase 1_search 2_plant	PlantTree_version1.txt	Dryad Digital Repository	doi:10.5061/dryad.723m1	http://dx.doi.org/10.5061/dryad.723m1
Phase 2_search 1	Plant and fungal phylogenetic tree construction	Phase 2_search 1_plant	PlantTree_version1.txt	Dryad Digital Repository	doi:10.5061/dryad.723m1	http://dx.doi.org/10.5061/dryad.723m1
Phase 2_search 2	Plant and fungal phylogenetic tree construction	Phase 2_search 2_plant	PlantTree_version1.txt	Dryad Digital Repository	doi:10.5061/dryad.723m1	http://dx.doi.org/10.5061/dryad.723m1
Phase 2_search 3	Plant and fungal phylogenetic tree construction	Phase 2_search 3_plant	PlantTree_version1.txt	Dryad Digital Repository	doi:10.5061/dryad.723m1	http://dx.doi.org/10.5061/dryad.723m1
Phase 2_search 4	Plant and fungal phylogenetic tree construction	Phase 2_search 4_plant	PlantTree_version1.txt	Dryad Digital Repository	doi:10.5061/dryad.723m1	http://dx.doi.org/10.5061/dryad.723m1
Phase 2_search 5	Plant and fungal phylogenetic tree construction	Phase 2_search 5_plant	PlantTree_version1.txt	Dryad Digital Repository	doi:10.5061/dryad.723m1	http://dx.doi.org/10.5061/dryad.723m1
